# Supplementary material for: Advanced and Invasive Cardiopulmonary Resuscitation (CPR) Techniques as an Adjunct to Advanced Cardiac Life Support
Source: J Clin Med. 2022 Dec 9;11(24):7315. doi: 10.3390/jcm11247315 (PMC9781548; doi:10.3390/jcm11247315)
Supplement: Supplementary file 1 [file jcm-11-07315-s001.zip]

Archive with 2 entries (2 files):
- area of maximal compression (AMC).m4v
- supplementary file 2022-11-25.pdf
